# Supplementary material for: Differential Expression of Anthocyanin Biosynthetic Genes in Relation to Anthocyanin Accumulation in the Pericarp of Litchi Chinensis Sonn
Source: PLoS One. 2011 Apr 29;6(4):e19455. doi: 10.1371/journal.pone.0019455 (PMC3084873; doi:10.1371/journal.pone.0019455)
Supplement: Table S1 — Results of ANOVA test for L*, a*, b*and h* among twelve cultivars. (XLS) [file pone.0019455.s002.xls]

## Sheet: Data
L	1	2	3	4	5	6	7	8	9	10	11	12	13	14	15
Kuixingqingpitian	43.72	40.79	39.96	41.53	42.65	43.78	43.89	41.88	43.24	44.75	43.46	41.59	43.43	46.01	42.67
Xingqiumili	46.8	49.41	52.33	50.19	52.79	52.07	56.94	46.79	52.76	48.34	47.51	46	50.65	51.65	50.98
Yamulong	48.06	43.28	44.83	43.73	42.67	44.78	44.14	44.87	45.31	42	41.06	44.39	43.17	46.74	51.2
Yongxing No.2	44.66	44.15	45.15	48.17	47.34	43.54	43.5	44.76	46.61	50.39	51.04	48.55	46.5	49.61	45.76
Feizixiao	37.36	40.165	46.79	38.785	42.515	40.775	40.79	42.155	43.155	38.175	37	33.815	40.83	39.44	36.105
Sanyuehong	44.99	44.14	42.2	44.68	53.03	46.38	49.89	44.21	40.11	54.45	47.31	56.92	50.65	45.48	52.25
Meiguili	45.65	40.82	46.13	41.32	45.83	39.16	48.45	44.89	36.51	43.45	47.93	42.76	46.51	43.98	36.83
Baila	39.605	45.495	48.265	43.92	46.565	40.665	40.51	39.72	42.65	37.24	46.655	45.52	29.455	40.695	40.365
Baitangying	41.2	36.97	36.2	38.48	36.25	35.26	35.95	34.5	38.37	33.89	34.3	33.78	35.8	41.51	40.16
Guiwei	39.17	41.13	44.97	43.06	35.71	39.44	41.86	41.23	42.59	44.94	42.31	43.3	41.92	40.25	41.67
Nuomici	35.88	35.11	30.92	31.64	41.21	40.69	32.56	42.95	33.34	37.58	38.55	36.8	41.77	40.13	36.75
Guinuo	32.79	30.7	31.87	33.26	30.43	32.52	31.14	29.76	33.02	32.09	33.08	31.77	30.63	31.57	33.87
a*	1	2	3	4	5	6	7	8	9	10	11	12	13	14	15
Kuixingqingpitian	-7.72	-9.06	-8.23	-10.57	-12.37	-11.62	-12.86	-10.18	-11.9	-12.4	-11.72	-11.1	-9.5	-13.7	-11.54
Xingqiumili	-4.72	-7.54	-9.23	-3.47	-2.52	-7.63	-10.11	-7.66	-11.49	-12.16	-9.84	-9.74	-12.07	-2.21	-8.14
Yamulong	-3.64	-5.52	-6.06	-5.86	-2.72	-6.47	-6	-5.05	-5.55	-4.34	-4.37	-4.31	-7.22	-7.52	-6.9
Yongxing No.2	9.46	-0.08	13.23	6.1	6.47	4.74	0.75	16.99	0.8	1.9	0.57	9.91	5.06	1.52	7.35
Feizixiao	11.56	8.405	3.225	11.18	5.445	4.09	3.47	2.95	-2.325	10.015	11.71	18.57	10.01	10.14	17.855
Sanyuehong	10.99	17.91	16.69	18.42	7.19	18.02	-3.17	15.07	20.95	-6.74	12.99	-5.8	8.69	15.71	-6.64
Meiguili	16.22	20.5	13.88	14.09	9.28	16.24	11.17	9.4	15.22	12.62	7.24	8.7	12.59	16.11	20.2
Baila	14.855	22.585	14.705	12.845	23.805	13.37	23.89	28.415	29.45	15.015	14.62	15.22	30.71	26.04	20.18
Baitangying	20.41	21.88	26.22	16.47	25.14	20.45	24.7	30.34	16	31.34	24.94	24.57	19.97	22.09	17.88
Guiwei	30.96	22.18	27.42	25.4	28.25	23.06	23.37	24.2	22.07	24.47	27.54	25.61	22.83	27.32	23.73
Nuomici	25.4	21.68	21.97	22.74	23.77	19.21	22.21	20.32	25.09	19.55	21.12	24.22	21.32	25.26	19.42
Guinuo	27.74	28.15	26.02	28.63	26.9	24.72	26.95	25.68	27.49	27.91	26.05	27.03	27.88	26.78	27.14
b*	1	2	3	4	5	6	7	8	9	10	11	12	13	14	15
Kuixingqingpitian	30.63	27.3	27.73	30.29	31.1	33.51	30.47	29.5	32.32	32.95	30.53	30.19	30.63	33.24	31.5
Xingqiumili	36.47	40.15	42.22	41.02	40.08	40.83	45.67	36.99	42.76	38.38	37.57	36.4	40.06	40.53	41.54
Yamulong	34.01	31.8	33.56	30.81	31.32	34.18	32.14	32.78	31.17	31.13	31.62	30.26	32.36	34.55	36.85
Yongxing No.2	31.86	31.57	30.73	34.47	34.79	30.14	30.9	29.14	33.92	38.36	37.95	31.39	33.58	36.05	32.13
Feizixiao	21.625	24.235	30.37	22.805	26.635	25.255	26.785	28.075	29.05	22.185	21.325	43.475	26.225	25.33	20.055
Sanyuehong	27.83	24.09	22.76	24.97	33.39	26.39	34.76	24.92	21.27	39.41	29.35	40.54	30.56	26.07	37.01
Meiguili	29.44	25.37	36.66	28.55	32	26.43	33.48	29.04	28.84	31.27	34.12	28.01	30.64	26.73	24.92
Baila	27.825	25.78	30.08	29.53	24.695	30.875	25.51	22.435	23.38	29.325	24.175	28.135	22.705	27.195	28.285
Baitangying	24.9	21.41	21.02	22.84	20.72	21.19	23.17	20.71	23.09	20.28	20.77	20.59	23.12	25.68	25.6
Guiwei	20.44	23.43	24.12	22.52	15.99	21.51	24.4	21.26	23.59	22.68	22.4	22.83	22.85	20.69	20.91
Nuomici	15.38	16.71	14.23	15.37	19.24	20.46	15.51	22.34	16.77	20.31	18.7	17.57	19.02	19.13	19.46
Guinuo	14.27	15.3	14.69	13.72	14.69	15.34	15.03	15.82	15.64	16.08	14.3	15.46	14.66	15.04	15.05
h*	1	2	3	4	5	6	7	8	9	10	11	12	13	14	15
Kuixingqingpitian	104.27	108.25	106.6	109.02	111.64	109.11	113.1	108.51	110.27	110.59	111.05	109.98	107.19	112.32	110.09
Xingqiumili	97.39	100.64	102.31	94.76	93.62	100.6	102.49	101.59	105.06	107.59	104.67	104.95	106.62	183.04	101.1
Yamulong	95.93	99.82	100.05	100.93	94.81	100.53	100.56	98.78	100.1	97.54	97.69	98.12	102.52	102.26	100.4
Yongxing No.2	71.46	90.1	66.5	79.8	78.97	81.19	88.63	59.9	88.79	87.01	88.98	72.44	81.38	87.48	76.89
Feizixiao	61.8813	70.8828	83.9503	63.8929	78.4573	80.8123	82.6301	84.0135	94.5638	65.7134	61.2365	66.8801	69.118	68.1926	48.3281
Sanyuehong	68.13	52.84	53.93	53.2	77.87	55.66	94.14	58.71	45.42	99.67	66.45	98.13	73.31	58.94	99.38
Meiguili	61.46	50.67	68.4	63.74	73.63	57.95	71.47	72.26	61.27	67.91	78.15	72.77	67.38	58.51	51.01
Baila	61.7496	49.31	63.9798	66.4423	46.6494	66.1032	47.6045	38.2961	38.4473	62.8372	58.9491	61.5258	36.4677	46.7933	54.6887
Baitangying	51.36	44.48	38.88	53.92	40.03	46.21	43.48	34.33	55.58	32.92	39.81	40.19	48.89	49.61	55.07
Guiwei	33.4	46.59	41.38	41.59	29.53	43.59	46.22	41.39	46.97	42.75	39.19	41.64	44.91	37.14	40.97
Nuomici	31.28	37.57	32.94	34.03	39.12	46.8	34.93	47.46	33.64	45.98	41.44	35.95	41.72	37.14	44.63
Guinuo	27.24	28.53	29.44	25.58	28.59	31.94	29.15	31.57	29.65	29.94	28.92	29.76	27.83	29.31	29.07

## Sheet: L
Results
treatment	Sample number	Means	Standard deviations	Standard error	95% confidence interval
Kuixingqingpitian	15	42.89	1.5601	0.402815	42.026	43.754
Xingqiumili	15	50.3473	2.94544	0.76051	48.7162	51.9785
Yamulong	15	44.682	2.51409	0.649135	43.2897	46.0743
Yongxing No.2	15	46.6487	2.46201	0.635688	45.2853	48.0121
Feizixiao	15	39.857	3.19795	0.825708	38.086	41.628
Sanyuehong	15	47.7793	4.84831	1.25183	45.0944	50.4642
Meiguili	15	43.348	3.74777	0.967671	41.2726	45.4234
Baila	15	41.8217	4.70063	1.2137	39.2185	44.4248
Baitangying	15	36.8413	2.56361	0.661921	35.4217	38.261
Guiwei	15	41.57	2.33945	0.604044	40.2745	42.8655
Nuomici	15	37.0587	3.83326	0.989743	34.9359	39.1815
Guinuo	15	31.9	1.19784	0.309282	31.2367	32.5633
	Variance analysis
Source of variance	Sum of squares	df	Mean squares	F-value	p-value
different treatments	4384.39	11	398.581	39.353	0.0001
Same treatment	1701.56	168	10.1284
total variation	6085.95	179
No.	Means	2	6	4	3	7	1	8	10	5	11	9	12
2	50.3473		0.0285	0.0025	0	0	0	0	0	0	0	0	0
6	47.7793	2.568		0.332	0.0115	0.0004	0.0001	0	0	0	0	0	0
4	46.6487	3.6987	1.1307		0.0924	0.007	0.0027	0.0001	0.0001	0	0	0	0
3	44.682	5.6653	3.0973	1.9667		0.2526	0.1479	0.0239	0.0158	0.0001	0	0	0
7	43.348	6.9993	4.4313	3.3007	1.334		0.694	0.2188	0.167	0.0064	0	0	0
1	42.89	7.4573	4.8893	3.7587	1.792	0.458		0.3592	0.2882	0.0163	0	0	0
8	41.8217	8.5257	5.9577	4.827	2.8603	1.5263	1.0683		0.8288	0.1122	0.0001	0.0001	0
10	41.57	8.7773	6.2093	5.0787	3.112	1.778	1.32	0.2517		0.1423	0.0002	0.0001	0
5	39.857	10.4903	7.9223	6.7917	4.825	3.491	3.033	1.9647	1.713		0.0171	0.0139	0
11	37.0587	13.2887	10.7207	9.59	7.6233	6.2893	5.8313	4.763	4.5113	2.7983		0.8519	0
9	36.8413	13.506	10.938	9.8073	7.8407	6.5067	6.0487	4.9803	4.7287	3.0157	0.2173		0
12	31.9	18.4473	15.8793	14.7487	12.782	11.448	10.99	9.9217	9.67	7.957	5.1587	4.9413
Treament	Means	0.05		0.01
Xingqiumili	50.3473	a		A
Sanyuehong	47.7793	b		AB
Yongxing No.2	46.6487	bc		B
Yamulong	44.682	cd		BC
Meiguili	43.348	de		C
Kuixingqingpitian	42.89	de		CD
Baila	41.8217	ef		CD
Guiwei	41.57	ef		CD
Feizixiao	39.857	f		DE
Nuomici	37.0587	g		E
Baitangying	36.8413	g		E
Guinuo	31.9	h			F

## Sheet: a
Results
treatment	Sample number	Means	Standard deviations	Standard error	95% confidence interval
Kuixingqingpitian	15	-10.9647	1.72966	0.446598	-11.9225	-10.0068
Xingqiumili	15	-7.902	3.31234	0.855242	-9.73631	-6.06769
Yamulong	15	-5.4353	1.36283	0.35188	-6.19004	-4.68062
Yongxing No.2	15	5.6513	5.0776	1.31103	2.83945	8.46321
Feizixiao	15	8.42	5.68733	1.46846	5.27046	11.5695
Sanyuehong	15	9.352	10.0506	2.59504	3.78619	14.9178
Meiguili	15	13.564	3.98994	1.0302	11.3544	15.7736
Baila	15	20.3803	6.3906	1.65005	16.8413	23.9193
Baitangying	15	22.8267	4.5464	1.17388	20.309	25.3444
Guiwei	15	25.2273	2.5875	0.668089	23.7944	26.6602
Nuomici	15	22.2187	2.14271	0.553246	21.0321	23.4053
Guinuo	15	27.0047	1.04384	0.269518	26.4266	27.5827
	Variance analysis
Source of variance	Sum of squares	df	Mean squares	F-value	p-value
different treatments	29497	11	2681.54	121.535	0.0001
Same treatment	3706.74	168	22.0639
total variation	33203.7	179
No.	Means	12	10	9	11	8	7	6	5	4	3	2	1
12	27.0047		0.3016	0.0211	0.01	0.0004	0	0	0	0	0	0	0
10	25.2273	1.7773		0.1635	0.0991	0.009	0	0	0	0	0	0	0
9	22.8267	4.178	2.4007		0.7234	0.1813	0	0	0	0	0	0	0
11	22.2187	4.786	3.0087	0.608		0.2853	0	0	0	0	0	0	0
8	20.3803	6.6243	4.847	2.4463	1.8383		0.0001	0	0	0	0	0	0
7	13.564	13.4407	11.6633	9.2627	8.6547	6.8163		0.0151	0.0044	0	0	0	0
6	9.352	17.6527	15.8753	13.4747	12.8667	11.0283	4.212		0.5876	0.0417	0	0	0
5	8.42	18.5847	16.8073	14.4067	13.7987	11.9603	5.144	0.932		0.1084	0	0	0
4	5.65133	21.3533	19.576	17.1753	16.5673	14.729	7.9127	3.7007	2.7687		0	0	0
3	-5.43533	32.44	30.6627	28.262	27.654	25.8157	18.9993	14.7873	13.8553	11.0867		0.1523	0.0022
2	-7.902	34.9067	33.1293	30.7287	30.1207	28.2823	21.466	17.254	16.322	13.5533	2.4667		0.076
1	-10.9647	37.9693	36.192	33.7913	33.1833	31.345	24.5287	20.3167	19.3847	16.616	5.5293	3.0627
Treament	Means	0.05		0.01
Guinuo	27.0047	a		A
Guiwei	25.2273	ab		AB
Baitangying	22.8267	bc		ABC
Nuomici	22.2187	bc		BC
Baila	20.3803	c		C
Meiguili	13.564	d		D
Sanyuehong	9.352	e		DE
Feizixiao	8.42	ef		E
Yongxing No.2	5.65133	f		E
Yamulong	-5.43533	g		F
Xingqiumili	-7.902	gh			FG
Kuixingqingpitian	-10.9647	h			G

## Sheet: b
Results
treatment	Sample number	Means	Standard deviations	Standard error	95% confidence interval
Kuixingqingpitian	15	30.7927	1.79377	0.463149	29.7993	31.786
Xingqiumili	15	40.0447	2.56473	0.66221	38.6244	41.465
Yamulong	15	32.5693	1.76641	0.456085	31.5911	33.5475
Yongxing No.2	15	33.132	2.77947	0.717657	31.5928	34.6712
Feizixiao	15	26.2287	5.62892	1.45338	23.1115	29.3459
Sanyuehong	15	29.5547	6.14435	1.58646	26.152	32.9573
Meiguili	15	29.7	3.35344	0.865853	27.8429	31.5571
Baila	15	26.662	2.7729	0.71596	25.1264	28.1976
Baitangying	15	22.3393	1.87899	0.485154	21.2988	23.3799
Guiwei	15	21.9747	2.05926	0.531698	20.8343	23.115
Nuomici	15	18.0133	2.303	0.594632	16.738	19.2887
Guinuo	15	15.006	0.634663	0.163869	14.6545	15.3575
	Variance analysis
Source of variance	Sum of squares	df	Mean squares	F-value	p-value
different treatments	8084.17	11	734.925	71.998	0.0001
Same treatment	1714.88	168	10.2076
total variation	9799.05	179
No.	Means	2	4	3	1	7	6	8	5	9	10	11	12
2	40.0447		0	0	0	0	0	0	0	0	0	0	0
4	33.132	6.9127		0.6302	0.0588	0.0065	0.0053	0	0	0	0	0	0
3	32.5693	7.4753	0.5627		0.1297	0.0199	0.0174	0	0	0	0	0	0
1	30.7927	9.252	2.3393	1.7767		0.3503	0.3214	0.001	0.0003	0	0	0	0
7	29.7	10.3447	3.432	2.8693	1.0927		0.901	0.0136	0.0059	0	0	0	0
6	29.5547	10.49	3.5773	3.0147	1.238	0.1453		0.0141	0.0068	0	0	0	0
8	26.662	13.3827	6.47	5.9073	4.1307	3.038	2.8927		0.7108	0.0004	0.0002	0	0
5	26.2287	13.816	6.9033	6.3407	4.564	3.4713	3.326	0.4333		0.0011	0.0005	0	0
9	22.3393	17.7053	10.7927	10.23	8.4533	7.3607	7.2153	4.3227	3.8893		0.755	0.0004	0
10	21.9747	18.07	11.1573	10.5947	8.818	7.7253	7.58	4.6873	4.254	0.3647		0.0009	0
11	18.0133	22.0313	15.1187	14.556	12.7793	11.6867	11.5413	8.6487	8.2153	4.326	3.9613		0.0108
12	15.006	25.0387	18.126	17.5633	15.7867	14.694	14.5487	11.656	11.2227	7.3333	6.9687	3.0073
Treament	Means	0.05		0.01
Xingqiumili	40.0447	a		A
Yongxing No.2	33.132	b		B
Yamulong	32.5693	b		BC
Kuixingqingpitian	30.7927	bc		BC
Meiguili	29.7	c		CD
Sanyuehong	29.5547	c		CD
Baila	26.662	d		DE
Feizixiao	26.2287	d		E
Baitangying	22.3393	e		F
Guiwei	21.9747	e		F
Nuomici	18.0133	f		G
Guinuo	15.006	g		G

## Sheet: h
Results
treatment	Sample number	Means	Standard deviations	Standard error	95% confidence interval
Kuixingqingpitian	15	109.466	2.30312	0.594662	108.191	110.741
Xingqiumili	15	107.095	21.389	5.52262	95.2505	118.94
Yamulong	15	99.336	2.17814	0.562394	98.1298	100.542
Yongxing No.2	15	79.968	9.14137	2.36029	74.9057	85.0303
Feizixiao	15	72.0369	11.8403	3.05716	65.4799	78.5938
Sanyuehong	15	70.3853	19.0841	4.9275	59.8169	80.9538
Meiguili	15	65.1053	8.2323	2.12557	60.5464	69.6642
Baila	15	53.3229	10.6185	2.74168	47.4426	59.2032
Baitangying	15	44.984	7.29866	1.8845	40.9421	49.0259
Guiwei	15	41.1507	4.83593	1.24863	38.4726	43.8287
Nuomici	15	38.9753	5.39385	1.39269	35.9883	41.9623
Guinuo	15	29.1013	1.55503	0.401507	28.2402	29.9625
	Variance analysis
Source of variance	Sum of squares	df	Mean squares	F-value	p-value
different treatments	123343	11	11213	100.102	0.0001
Same treatment	18818.7	168	112.016
total variation	142161	179
No.	Means	1	2	3	4	5	6	7	8	9	10	11	12
1	109.466		0.5404	0.013	0	0	0	0	0	0	0	0	0
2	107.095	2.3707		0.0463	0	0	0	0	0	0	0	0	0
3	99.336	10.13	7.7593		0	0	0	0	0	0	0	0	0
4	79.968	29.498	27.1273	19.368		0.0417	0.0189	0.0003	0	0	0	0	0
5	72.0369	37.4291	35.0585	27.2991	7.9311		0.6697	0.0916	0	0	0	0	0
6	70.3853	39.0807	36.71	28.9507	9.5827	1.6515		0.1737	0	0	0	0	0
7	65.1053	44.3607	41.99	34.2307	14.8627	6.9315	5.28		0.0027	0	0	0	0
8	53.3229	56.1431	53.7724	46.0131	26.6451	18.7139	17.0624	11.7824		0.0324	0.0027	0.0005	0
9	44.984	64.482	62.1113	54.352	34.984	27.0529	25.4013	20.1213	8.3389		0.3227	0.1446	0.0001
10	41.1507	68.3153	65.9447	58.1853	38.8173	30.8862	29.2347	23.9547	12.1723	3.8333		0.5743	0.003
11	38.9753	70.4907	68.12	60.3607	40.9927	33.0615	31.41	26.13	14.3476	6.0087	2.1753		0.0115
12	29.1013	80.3647	77.994	70.2347	50.8667	42.9355	41.284	36.004	24.2216	15.8827	12.0493	9.874
Treament	Means	0.05		0.01
Kuixingqingpitian	109.466	a		A
Xingqiumili	107.095	a		A
Yamulong	99.336	b		A
Yongxing No.2	79.968	c		B
Feizixiao	72.0369	d		BC
Sanyuehong	70.3853	d		BC
Meiguili	65.1053	d		C
Baila	53.3229	e		D
Baitangying	44.984	f		DE
Guiwei	41.1507	f		E
Nuomici	38.9753	f		EF
Guinuo	29.1013	g		F
